# Supplementary material for: Implications of Flagellar Attachment Zone Proteins TcGP72 and TcFLA-1BP in Morphology, Proliferation, and Intracellular Dynamics in Trypanosoma cruzi
Source: Pathogens. 2023 Nov 18;12(11):1367. doi: 10.3390/pathogens12111367 (PMC10675206; doi:10.3390/pathogens12111367)
Supplement: Supplementary file 1 [file pathogens-12-01367-s001.zip]

Archive with 1 entries (1 files):
- pathogens-2693671-supplementary.pdf
